# Supplementary material for: COVID-19 Outbreak Can Change the Job Burnout in Health Care Professionals
Source: Front Psychiatry. 2020 Dec 8;11:563781. doi: 10.3389/fpsyt.2020.563781 (PMC7753007; doi:10.3389/fpsyt.2020.563781)
Supplement: Supplementary file 1 [file Table_1.XLS]

## Sheet: Sheet2
	Demographic characteristics				Working factors			Potential risk of infection			Family factor	Coping style	Job burnout assessed by CMBI
Number	Age	Gender	Occupation(1-doctor; 0-nurse)	Title of occupation(1-senior title; 0-primary title)	Work intensity (1-higher; 2-basically unchange)	Working hours	Night shift quantity	Have symptoms(1-symptoms; 0-asymptoms)	Working place (1-high infection; 0-low infection)	Directly contact with patients(1-directly; 0-indirectly)	Isolate from family (1-yes; 0-no)	TCSQ	Have EE (1-yes; 0-no)	Have DP (1-yes; 0-no)	Have RPA (1-yes; 0-no)	EE socre	DP socre	RPA socre
1	45	m	1	0	1	70	0	1	1	1	1	PC	0	1	1	19	16	23
2	43	m	1	0	1	70	0	0	1	1	0	PC	0	1	1	15	11	17
3	52	m	1	0	1	0	0	0	1	1	1	PC	0	0	1	11	9	18
4	28	f	1	1	1	56	3	0	1	1	1	PC	1	1	1	27	15	25
5	46	f	0	0	1	45	0	0	1	1	0	PC	1	0	0	33	5	5
6	38	f	1	1	1	48	4	1	1	1	1	NC	1	1	1	30	21	22
7	30	f	1	1	1	78	1	1	1	0	0	PC	0	1	0	24	15	15
8	44	m	1	0	1	48	1	0	1	1	0	NC	0	0	0	17	8	16
10	33	f	1	1	1	42	3	0	1	1	1	NC	0	1	1	15	15	23
11	32	f	0	1	1	24	3	0	1	1	1	NC	0	0	1	22	8	21
12	29	f	0	1	1	20	2	1	1	1	1	PC	0	0	1	20	9	20
13	26	f	0	1	1	35	2	0	1	1	1	PC	0	0	1	16	6	18
15	44	f	0	0	1	8	0	1	1	0	0	NC	1	0	0	30	8	5
16	24	f	0	1	0	20	3	0	1	1	1	PC	0	0	0	13	8	15
20	31	f	1	1	1	48	3	1	1	1	0	NC	0	0	1	19	8	21
21	32	m	1	1	1	40	3	1	1	1	1	NC	1	1	1	27	28	27
22	23	f	0	1	1	42	3	0	1	1	1	PC	0	0	0	13	5	12
23	34	m	0	0	1	24	1	0	1	1	0	PC	0	0	0	13	8	16
25	24	f	0	1	1	65	2	1	1	1	0	NC	1	1	0	31	20	6
26	32	m	0	0	1	35	2	0	1	1	0	NC	0	0	1	21	9	20
27	29	f	0	1	1	20	1	0	1	1	1	PC	1	0	0	29	6	5
28	30	f	0	1	1	35	3	0	1	1	1	PC	1	1	0	32	26	11
29	30	f	1	1	0	32	2	0	1	1	1	PC	1	1	1	30	30	23
30	27	f	1	1	1	91	0	1	1	1	1	PC	0	0	0	18	9	5
31	36	f	1	0	1	48	1	0	1	1	1	NC	0	1	1	17	13	20
32	23	f	0	1	1	20	2	0	1	1	0	NC	0	0	1	13	9	17
34	34	f	0	1	0	40	0	0	1	0	0	PC	0	0	0	13	5	5
35	38	f	1	1	1	60	0	1	1	0	0	PC	1	1	0	33	11	15
36	31	f	0	1	0	32	1	0	1	0	0	PC	0	0	1	16	6	20
37	24	f	0	1	1	0	0	1	1	0	0	NC	0	0	1	15	10	20
38	33	f	0	1	1	40	2	0	1	1	0	NC	0	1	0	21	16	16
39	31	f	0	1	1	30	2	0	1	1	1	PC	0	1	1	18	18	22
40	30	f	1	1	0	26	1	0	1	0	0	NC	0	1	0	18	15	15
42	30	f	0	1	0	40	0	1	1	0	0	NC	0	1	1	15	15	20
43	32	f	0	1	1	40	0	0	1	0	0	NC	0	1	1	17	13	17
44	38	f	0	0	0	24	1	0	1	0	0	NC	0	0	0	13	9	15
45	32	f	1	1	0	10	0	0	1	0	0	NC	0	0	0	12	6	5
46	40	f	0	0	0	30	1	0	1	0	0	NC	0	0	1	20	10	20
48	38	f	1	0	1	52	2	0	1	1	1	PC	0	0	0	17	5	8
49	44	m	1	0	0	16	1	0	1	0	1	PC	0	1	0	22	13	15
50	33	f	0	1	1	25	2	1	1	1	1	PC	0	1	1	20	15	23
51	45	f	0	1	1	40	0	0	1	0	0	PC	0	1	1	9	11	29
52	35	f	0	1	1	56	4	0	1	0	0	NC	0	0	0	10	10	10
53	30	f	1	1	1	52	2	0	1	1	0	PC	0	0	0	11	5	10
54	27	f	1	1	1	65	3	1	1	1	1	NC	0	0	1	13	9	18
55	49	f	1	0	0	16	1	1	1	0	0	NC	1	1	0	26	18	12
56	37	f	0	0	1	24	1	1	1	1	0	PC	0	0	0	10	5	11
57	28	f	0	1	0	36	1	0	1	0	0	PC	0	0	0	16	9	8
58	28	f	1	1	0	40	0	1	1	0	1	PC	0	0	0	13	9	16
59	32	f	0	0	1	30	2	0	1	1	0	PC	0	1	1	14	15	20
60	31	f	0	1	1	40	0	0	1	0	0	NC	0	0	0	16	10	14
61	30	f	1	1	0	36	1	0	1	1	0	PC	0	1	1	15	15	23
62	34	f	1	1	0	26	1	0	1	0	0	NC	0	0	0	11	10	15
63	29	f	0	1	0	8	1	0	1	0	0	PC	0	1	0	11	19	13
64	28	m	1	1	1	72	3	0	1	1	0	NC	0	0	0	19	6	14
65	30	m	0	1	1	28	2	1	1	1	1	PC	0	0	0	13	5	6
66	27	f	0	1	1	40	1	0	1	0	0	NC	0	0	0	5	5	5
67	23	f	0	1	1	54	2	0	1	1	0	PC	0	1	1	19	13	24
68	59	m	1	0	1	32	0	0	1	0	0	PC	0	0	0	17	6	7
69	49	f	0	0	1	54	0	0	1	0	0	PC	0	0	1	6	5	35
70	31	f	0	1	0	42	0	1	1	1	1	NC	1	1	0	28	19	12
71	40	m	1	0	1	56	1	1	0	1	0	NC	1	1	1	27	24	21
72	42	f	1	1	1	50	2	0	1	1	1	NC	0	1	1	22	20	20
73	23	f	0	1	0	24	0	1	1	0	0	PC	0	0	0	12	6	7
74	32	f	1	1	1	40	3	0	1	1	0	NC	0	1	1	25	19	26
75	30	f	1	1	0	24	2	1	1	1	1	PC	0	1	1	15	14	21
76	50	m	1	0	0	36	0	1	1	1	1	PC	0	0	1	11	6	17
77	39	f	1	0	1	65	2	0	1	1	0	PC	0	1	1	17	14	19
78	33	f	1	1	0	40	0	0	0	0	0	PC	0	0	0	12	8	10
79	40	m	1	0	1	48	2	0	1	1	1	PC	1	0	0	26	10	5
80	46	f	1	0	1	66	1	0	1	1	1	PC	0	0	1	15	8	19
81	24	f	0	1	0	35	4	0	1	1	0	PC	0	0	0	9	5	5
82	50	f	1	0	1	36	0	0	1	1	1	NC	0	0	0	16	6	5
83	37	m	1	1	0	40	2	1	1	1	1	PC	0	1	0	17	21	10
84	50	f	1	0	0	26	1	0	1	0	0	PC	0	0	1	14	5	20
85	38	f	1	1	1	18	1	1	1	1	1	PC	1	1	1	32	25	18
86	28	f	0	1	0	45	0	0	1	0	1	PC	0	0	0	15	9	16
87	47	m	1	0	1	90	2	1	0	1	0	PC	0	0	1	14	10	20
88	35	f	0	1	1	27	1	0	1	0	0	PC	0	0	1	13	10	20
89	57	f	1	0	0	20	0	0	1	0	0	PC	0	0	0	10	5	5
90	54	f	1	0	0	16	0	0	0	0	0	PC	0	0	0	10	10	5
91	35	f	1	1	1	36	2	1	1	1	1	PC	1	1	0	35	21	14
92	55	m	1	0	0	63	0	0	0	0	0	PC	0	0	1	13	6	27
93	38	f	1	1	0	84	2	0	1	1	1	NC	0	1	1	20	15	21
94	37	f	1	1	0	42	1	0	0	0	0	PC	0	0	0	15	8	15
96	35	f	1	1	0	33	1	0	0	0	0	PC	0	0	1	16	6	18
97	48	m	1	0	1	80	2	1	1	1	1	PC	0	0	1	16	5	18
98	53	m	1	0	1	66	1	1	1	0	0	NC	0	1	1	21	18	23
100	26	f	0	1	0	32	1	1	1	0	0	NC	0	1	1	14	15	22
101	24	f	0	1	1	56	3	0	1	0	0	PC	0	0	0	9	8	15
102	45	m	1	0	0	36	2	0	1	0	0	PC	0	1	1	15	16	20
103	26	f	0	1	1	35	0	0	1	1	1	PC	0	0	0	11	5	16
104	42	m	1	0	1	48	1	0	1	1	0	PC	1	0	0	28	10	5
105	42	f	0	0	1	35	1	0	1	1	1	PC	0	0	1	12	6	18
106	36	f	1	1	1	72	3	0	1	0	0	PC	0	0	0	19	6	6
107	36	f	1	1	1	39	2	0	1	0	0	NC	0	1	1	24	14	23
108	32	f	0	1	1	140	7	0	1	0	0	NC	0	0	0	19	6	5
109	33	f	0	1	1	40	3	0	1	0	1	PC	0	0	0	9	6	9
110	32	f	1	1	1	60	0	0	1	0	0	NC	0	1	0	24	19	11
111	40	f	1	0	1	70	3	1	0	0	0	NC	1	1	0	30	15	5
112	28	f	0	1	1	40	0	0	1	0	0	NC	0	1	1	25	25	22
113	39	m	1	1	0	36	1	0	1	1	0	NC	0	1	0	25	13	10
114	30	f	1	1	1	50	2	0	1	1	1	NC	1	1	0	27	11	10
115	36	m	1	1	0	72	6	0	0	1	0	NC	0	1	0	24	16	15
116	35	f	1	0	0	78	3	1	1	1	1	PC	0	0	0	5	5	7
117	33	f	1	1	1	49	0	1	1	1	1	PC	0	0	1	18	8	18
118	26	f	0	1	0	40	2	0	1	0	1	NC	0	1	0	23	34	8
119	34	f	0	1	1	40	3	0	1	0	0	NC	0	1	1	18	16	19
120	37	m	1	1	0	0	0	1	1	0	0	PC	0	0	0	13	9	9
121	36	m	1	1	1	60	1	0	1	1	0	PC	0	0	0	13	5	5
122	46	m	1	0	0	40	0	1	1	0	0	PC	0	0	0	10	6	6
123	42	f	0	0	1	36	3	0	1	1	1	PC	0	0	1	12	10	20
124	30	f	1	1	1	32	2	1	1	1	1	PC	0	0	0	24	6	5
125	32	f	1	1	1	91	3	1	1	0	1	PC	0	1	1	19	16	23
126	52	f	1	0	1	88	1	1	1	1	0	PC	1	1	0	32	18	14
127	31	f	1	1	0	45	0	1	0	0	0	NC	0	1	1	15	18	20
128	46	f	1	0	1	60	2	0	1	1	1	NC	0	0	1	17	10	22
129	44	m	1	0	1	60	1	0	0	1	0	PC	0	0	1	17	9	17
130	34	f	0	1	1	56	0	1	1	1	0	PC	0	0	1	22	9	17
131	38	m	1	1	1	50	1	0	1	0	0	NC	1	1	1	30	29	17
132	35	f	1	1	0	54	1	0	0	0	0	PC	0	0	1	15	8	35
133	45	f	0	0	1	42	0	0	1	1	1	PC	0	0	0	13	5	9
134	24	f	0	1	0	24	1	1	1	0	0	NC	0	0	1	15	5	17
135	35	m	1	1	1	56	2	1	1	1	1	NC	0	1	1	20	14	23
136	27	m	0	1	1	49	3	1	1	1	1	PC	0	1	0	24	11	5
137	48	m	1	0	0	49	0	1	1	0	0	PC	0	1	1	15	19	22
138	38	f	1	0	1	60	3	1	1	1	1	PC	1	0	0	27	8	5
139	43	f	0	0	1	40	0	1	1	0	1	NC	0	1	1	20	15	20
140	33	f	0	1	1	42	1	0	1	1	1	PC	0	0	0	10	10	10
141	47	m	1	0	0	49	1	0	1	0	0	NC	0	0	0	11	5	5
142	30	f	0	1	1	32	2	0	1	0	1	NC	0	1	1	15	13	23
143	37	f	0	0	0	48	3	1	1	1	0	NC	0	1	1	18	14	22
144	39	m	1	1	1	32	1	0	1	1	1	NC	0	1	1	12	15	23
145	52	f	1	0	1	91	2	1	1	1	1	PC	0	0	0	22	9	7
146	23	f	0	1	0	24	1	0	0	0	0	PC	0	1	1	9	11	20
147	26	f	1	1	1	48	3	0	1	1	0	PC	0	0	0	18	6	12
148	35	f	0	1	0	32	1	0	1	0	0	NC	0	1	0	25	14	14
149	35	f	1	1	0	52	2	0	1	0	0	PC	1	1	0	35	28	14
150	26	f	0	1	1	35	3	0	1	1	1	PC	1	1	0	35	26	5
151	29	f	1	1	1	65	2	0	0	0	0	NC	0	1	1	18	18	24
152	28	f	1	1	1	40	1	0	1	0	0	NC	0	1	1	20	11	22
153	35	f	1	1	0	54	1	0	0	0	0	PC	0	0	0	13	8	12
154	54	f	1	0	1	42	0	1	0	0	0	PC	0	0	0	15	5	5
155	41	m	1	0	1	91	3	0	1	1	1	PC	1	1	0	28	31	10
156	24	f	0	1	1	36	3	0	1	1	1	PC	1	1	0	35	20	5
157	30	m	1	1	1	32	2	0	0	0	0	NC	0	1	1	15	16	23
158	37	f	0	0	1	40	3	0	1	0	0	PC	0	0	0	18	9	9
159	58	m	1	0	0	30	0	0	1	0	0	NC	0	0	1	5	5	20
160	32	f	1	1	1	40	3	0	1	1	1	PC	0	1	0	11	11	16
161	34	f	1	1	0	52	2	1	1	0	0	NC	0	1	1	20	16	25
162	32	m	1	1	0	32	2	0	0	0	0	PC	0	1	1	18	13	18
163	35	m	1	1	0	91	1	1	1	0	1	NC	1	1	1	27	19	21
164	50	f	0	0	1	40	0	0	1	0	1	NC	0	0	1	14	6	21
165	35	m	1	1	1	78	2	0	0	0	0	PC	0	1	1	13	11	18
166	37	m	1	0	1	48	0	0	0	0	0	PC	0	0	0	11	9	8
167	44	m	1	0	0	40	0	0	0	0	0	PC	0	1	1	13	11	19
168	29	m	1	1	0	91	1	0	0	0	0	PC	0	1	1	17	11	17
169	37	m	1	0	0	15	0	0	0	1	0	PC	0	0	1	10	10	20
170	31	m	1	1	0	15	1	1	1	1	0	PC	0	1	1	12	11	20
171	24	f	0	1	0	24	1	0	0	0	0	PC	0	1	1	17	11	20
172	37	f	0	0	0	40	0	0	0	0	0	NC	0	1	1	14	14	20
173	37	f	1	0	1	52	2	1	1	0	1	PC	0	0	0	14	10	7
174	28	f	0	1	1	48	3	0	1	0	0	PC	0	1	1	14	14	17
175	42	f	1	1	0	0	1	0	0	0	0	PC	0	1	0	13	15	6
176	22	f	0	1	1	60	2	1	1	0	0	NC	0	1	1	20	15	24
177	36	f	1	1	0	39	1	0	0	1	0	PC	0	1	1	15	15	18
178	32	f	1	1	0	10	1	0	0	0	0	PC	0	1	1	15	15	22
179	49	m	1	0	0	54	1	0	0	0	0	NC	0	1	1	14	13	21
180	33	f	0	1	0	40	2	0	1	0	0	PC	0	1	0	20	26	15
181	38	m	1	0	0	63	3	0	1	0	0	NC	0	0	1	10	10	20
182	40	f	0	0	1	16	2	0	1	1	0	PC	1	1	0	28	28	16
183	29	f	0	1	0	40	0	0	0	0	0	PC	0	0	0	9	10	8
184	31	f	1	1	0	18	1	0	1	0	0	NC	0	1	1	16	15	18
185	32	m	1	1	0	39	1	0	0	0	1	NC	1	1	0	26	25	15
186	39	m	1	0	0	35	0	0	0	0	0	PC	0	1	1	13	13	20
187	58	m	1	0	1	15	0	0	1	1	0	PC	0	0	0	12	5	6
188	37	f	1	0	1	65	2	1	1	1	1	PC	0	0	1	18	5	18
189	42	f	1	0	1	35	0	0	0	0	0	PC	0	0	0	15	10	13
190	37	f	1	1	1	60	3	0	0	0	0	NC	0	0	0	12	8	5
191	41	f	0	0	1	42	0	1	1	1	1	NC	0	1	0	19	16	14
192	46	f	0	0	0	25	0	1	1	0	1	NC	0	1	1	18	16	23
193	52	m	1	0	0	20	0	0	1	0	0	PC	0	1	0	13	11	13
194	31	f	1	1	0	24	2	0	1	1	1	PC	0	0	0	14	8	8
195	46	f	0	0	1	50	0	0	0	0	0	NC	0	1	0	14	15	7
196	39	f	1	0	1	72	1	0	1	1	1	NC	0	0	0	24	10	10
197	46	m	1	0	0	64	2	0	0	0	0	PC	0	0	0	6	6	6
198	32	f	0	1	1	40	3	1	1	0	0	PC	1	1	0	27	14	10
199	47	m	1	0	1	72	2	0	1	1	1	NC	0	1	0	18	15	10
200	28	f	1	1	1	50	4	0	0	0	0	PC	0	1	0	16	14	8
201	36	f	1	1	1	63	1	0	1	1	0	PC	0	0	1	14	8	21
202	28	f	1	1	1	24	2	0	1	1	1	PC	1	0	0	30	5	8
203	37	m	1	1	1	64	2	0	1	1	0	NC	0	0	0	12	8	15
205	28	f	0	1	1	35	2	0	1	1	0	PC	0	1	1	15	15	20
206	31	f	1	1	0	60	1	0	0	0	0	PC	0	0	0	12	6	5
207	29	f	1	1	0	52	2	0	0	0	0	PC	0	1	1	13	11	23
208	55	m	1	0	0	32	1	0	0	0	0	NC	0	1	1	11	18	22
209	54	m	1	0	0	48	0	0	0	0	0	NC	0	1	0	20	16	10
210	29	f	1	1	0	60	3	1	1	1	0	PC	0	0	0	15	10	15
211	29	f	1	1	0	60	3	1	1	1	0	PC	0	0	0	15	10	15
212	50	m	1	0	0	18	1	0	0	0	0	NC	0	1	1	19	14	22
213	45	f	0	0	1	50	0	0	1	1	0	PC	0	1	0	21	15	8
214	26	f	0	1	0	30	2	0	1	1	0	PC	1	1	0	26	19	8
215	27	f	1	1	0	36	1	1	0	0	0	PC	0	0	1	11	10	20
216	45	f	0	0	0	24	0	0	0	0	0	PC	0	0	0	9	5	5
217	37	m	1	1	1	56	2	0	1	1	1	PC	0	1	1	15	11	18
219	40	m	1	0	0	32	1	0	0	0	0	NC	0	1	1	12	20	21
220	29	f	0	1	1	42	4	0	1	1	1	NC	0	1	1	15	13	25
221	41	m	1	0	1	40	1	0	1	1	1	PC	0	0	1	18	10	19
222	30	f	0	1	0	45	2	1	1	0	0	PC	1	1	0	34	30	5
223	30	m	1	1	0	80	5	1	0	0	1	PC	0	0	1	17	10	18
224	50	f	1	1	1	48	0	0	0	0	0	PC	0	0	0	5	5	5
225	36	f	1	1	0	30	0	0	0	0	0	PC	0	1	1	17	15	22
226	40	f	1	1	0	60	2	0	1	1	1	PC	0	0	1	18	10	20
227	40	f	1	0	0	48	1	0	0	0	0	PC	0	1	0	13	11	15
228	39	m	1	1	1	40	2	0	0	0	1	PC	0	1	1	17	16	21
229	49	m	1	1	1	108	2	0	1	1	0	PC	0	0	0	16	8	13
230	29	f	1	1	0	70	1	1	0	0	0	PC	0	0	1	19	10	17
231	30	f	0	1	1	40	2	0	0	0	0	PC	0	0	1	15	10	19
232	30	m	1	1	0	40	2	0	0	1	0	PC	0	0	0	12	9	5
233	25	f	0	1	0	40	1	0	0	0	0	PC	0	0	1	9	5	20
235	56	f	1	0	1	10	0	1	1	0	0	PC	0	0	0	22	6	8
236	31	f	1	1	0	52	2	1	0	0	0	NC	0	1	1	18	14	20
237	29	f	0	1	1	45	2	1	0	0	0	PC	0	0	1	8	5	35
238	40	f	1	0	1	40	2	0	0	0	0	PC	1	1	1	29	25	21
239	31	f	0	1	1	40	2	0	1	1	1	PC	0	1	1	19	15	20
240	36	f	1	1	0	36	2	0	1	0	1	PC	0	1	1	14	14	20
241	31	m	1	1	0	52	2	1	0	0	0	PC	0	1	1	15	13	21
242	32	m	1	1	0	16	1	0	0	0	1	NC	0	0	0	12	5	5
243	28	f	1	1	1	52	2	1	0	0	0	PC	0	1	0	17	11	15
244	47	m	1	0	1	54	2	1	1	0	0	PC	0	0	0	12	8	7
245	39	m	1	1	1	60	2	0	0	1	1	NC	0	1	0	18	16	5
246	40	m	1	0	1	48	0	0	0	0	0	NC	0	1	1	16	16	23
247	34	f	0	0	0	36	0	1	1	1	0	PC	0	1	0	24	15	10
248	30	f	0	1	0	16	1	0	1	0	0	PC	0	1	0	21	25	13
249	37	m	1	1	1	40	2	1	0	0	0	PC	0	1	1	10	14	26
250	28	f	0	1	0	50	2	1	0	0	0	PC	0	0	0	16	10	12
251	40	f	1	1	0	60	1	0	1	0	0	PC	0	1	1	20	20	20
252	38	f	1	1	0	48	2	0	0	1	0	PC	0	1	0	17	11	14
253	25	f	1	1	1	70	2	0	0	0	0	PC	0	0	0	18	10	16
254	30	f	0	1	0	40	0	1	0	0	0	PC	0	0	0	9	5	8
255	32	f	1	1	0	48	3	0	0	0	0	NC	0	1	1	22	14	26
256	33	f	1	1	0	52	2	0	0	0	0	PC	0	0	1	15	10	20
257	34	f	1	1	0	32	2	0	0	0	0	PC	0	1	0	15	14	9
258	48	f	1	0	0	130	5	0	0	0	0	PC	0	1	0	18	15	15
259	30	f	1	1	0	60	3	1	0	0	0	PC	0	1	0	19	13	16
260	40	f	0	0	1	40	2	0	0	0	0	PC	0	1	1	18	19	19
261	52	f	0	0	1	40	0	0	1	0	0	NC	0	1	1	16	13	20
262	31	f	1	1	0	91	3	0	0	0	0	PC	0	1	1	15	13	20
263	47	m	1	0	1	0	0	1	0	0	0	NC	0	1	1	19	20	22
264	37	m	1	1	0	130	6	0	0	1	0	PC	0	0	0	11	5	6
265	45	m	1	0	1	32	1	1	1	0	0	PC	0	1	1	15	15	20
266	27	f	0	1	0	40	1	0	0	0	0	PC	0	1	1	14	15	18
267	30	f	1	1	1	52	2	0	0	0	0	PC	0	1	1	16	15	21
268	32	m	1	1	0	48	2	0	0	1	0	PC	0	1	1	20	19	20
269	23	f	0	1	0	48	2	0	0	0	0	PC	0	0	1	11	5	18
270	50	m	1	1	1	48	2	1	1	1	1	NC	0	1	1	20	14	20
271	28	f	1	1	0	44	2	0	0	0	0	NC	0	1	1	20	20	23
272	52	f	0	0	0	40	0	0	1	0	0	PC	0	1	1	19	18	23
273	29	f	0	1	0	36	1	0	0	0	0	NC	0	1	1	15	15	19
274	30	f	1	1	1	52	2	0	0	0	0	PC	0	0	0	10	6	7
276	32	f	0	0	0	8	0	1	0	0	0	PC	0	0	1	5	8	21
278	22	f	0	1	0	36	1	0	0	0	0	PC	0	0	0	8	5	5
279	42	f	0	0	0	48	1	0	1	1	0	NC	0	1	1	18	19	20
280	35	m	1	1	0	63	2	1	0	0	0	PC	0	1	1	17	15	22
281	37	f	1	1	0	90	5	0	1	0	0	PC	0	1	1	18	21	17
282	36	f	0	0	1	40	0	0	0	0	0	PC	0	1	1	14	11	20
283	47	f	1	1	0	24	1	0	0	0	0	PC	0	0	0	12	10	11
284	50	f	0	0	0	60	0	1	1	0	0	NC	0	1	1	17	19	20
285	24	f	0	1	1	45	2	0	1	0	0	PC	0	1	1	15	15	20
286	35	f	1	1	1	48	2	0	0	0	0	PC	0	0	1	14	6	20
287	30	m	1	1	1	48	2	0	0	0	0	PC	0	1	1	17	20	21
288	28	f	0	1	1	45	0	0	0	0	0	PC	0	1	1	17	16	19
289	24	f	0	1	0	48	4	0	1	0	0	PC	0	1	1	20	20	23
290	25	f	0	1	0	24	4	0	1	1	1	NC	1	1	1	31	23	20
291	48	f	0	0	0	25	0	0	0	0	0	PC	0	0	1	11	5	20
292	33	f	0	1	0	55	1	0	1	0	0	PC	0	0	0	12	6	7
293	27	f	0	1	1	0	0	0	0	0	0	PC	0	0	0	10	10	10
294	46	f	1	1	0	65	2	0	0	0	0	PC	0	1	1	12	15	20
295	31	m	1	1	1	39	1	0	0	0	0	NC	0	1	0	19	15	15
296	47	m	1	0	0	60	0	0	1	1	1	PC	0	1	1	20	20	18
297	45	m	1	0	0	63	0	0	0	0	0	PC	0	0	0	18	10	9
298	30	f	0	1	1	66	1	1	1	1	0	PC	1	1	0	35	14	6
299	28	f	0	1	1	35	2	0	1	1	1	PC	0	1	1	19	11	19
301	50	f	0	0	1	40	0	0	0	0	0	NC	0	0	0	24	5	5
302	29	f	1	1	0	63	2	0	0	0	1	PC	0	1	1	15	15	20
303	45	m	1	0	1	60	3	0	0	0	0	PC	0	1	0	19	14	10
304	28	m	1	1	0	70	1	0	0	0	0	PC	0	0	1	16	10	20
306	38	m	1	1	1	78	2	0	0	0	0	NC	1	1	0	31	34	13
308	44	f	1	0	0	28	0	0	0	0	0	NC	0	1	1	19	15	24
310	56	f	1	0	1	5	0	0	1	0	0	PC	0	0	1	16	9	20
311	33	f	1	1	1	50	2	0	1	1	1	NC	0	1	1	14	19	18
312	43	m	1	1	0	40	3	0	0	0	0	PC	0	0	1	8	9	18
313	37	f	0	1	0	40	0	0	0	0	0	PC	0	0	1	19	8	18
315	37	f	1	0	0	48	0	0	0	0	0	NC	0	1	1	18	15	20
316	41	f	1	0	0	48	1	0	0	0	0	PC	0	0	0	10	10	5
317	40	f	1	0	0	49	0	0	0	0	0	PC	0	1	1	15	14	20
318	26	f	0	1	0	40	2	0	0	0	0	PC	0	0	1	14	8	18
319	45	m	1	0	1	91	0	0	0	1	0	NC	0	1	1	11	14	35
320	32	f	1	1	0	36	2	0	0	0	0	PC	0	1	1	11	11	20
321	30	f	1	1	0	40	2	0	0	0	0	PC	0	0	0	14	10	8
322	37	f	1	1	0	40	2	0	0	0	0	PC	0	1	1	16	15	17
323	25	m	0	1	0	0	0	1	1	1	0	NC	0	1	1	19	15	18
324	45	m	1	0	1	40	1	0	0	1	0	NC	0	1	1	21	11	20
325	29	f	1	1	0	78	2	0	0	0	0	NC	0	1	0	17	14	12
326	36	f	0	0	0	36	1	1	0	0	0	PC	0	1	1	9	15	23
327	43	f	0	0	0	35	0	0	0	0	0	PC	0	0	0	10	8	8
328	45	m	1	0	1	32	2	0	1	1	1	PC	0	0	0	12	8	8
329	29	f	0	1	0	36	2	0	1	0	0	PC	0	0	0	23	10	13
330	28	f	0	1	1	40	0	0	0	0	1	PC	0	1	1	21	14	20
331	34	f	1	1	1	144	5	0	0	0	0	NC	0	1	1	19	20	21
332	37	f	1	1	0	72	2	0	0	0	0	NC	0	1	1	19	15	21
333	34	f	0	1	0	50	1	0	0	0	0	PC	0	0	0	6	9	16
334	44	m	1	0	0	80	2	0	0	0	0	NC	0	1	0	20	13	11
335	36	m	1	0	0	52	2	0	0	0	0	NC	1	0	1	27	10	18
336	28	f	0	1	1	48	3	0	0	0	0	PC	0	0	1	14	9	24
337	41	m	1	0	1	50	2	0	1	1	1	NC	1	1	1	28	25	18
338	38	m	1	1	1	48	2	0	1	1	0	NC	1	1	1	30	30	23
339	40	m	1	0	1	24	1	1	0	1	0	PC	0	1	1	17	15	20
340	33	f	1	1	1	78	2	0	0	1	0	PC	0	1	0	20	14	10
341	30	f	1	1	0	78	1	0	0	0	0	PC	0	0	1	16	10	20
342	36	f	1	1	0	40	0	1	0	0	0	PC	0	0	0	11	9	16
343	36	f	1	1	1	52	2	1	1	0	1	PC	1	0	0	32	8	8
344	29	f	0	1	1	50	0	0	0	0	0	PC	0	1	1	14	13	25
345	54	f	1	0	1	60	1	0	0	1	0	PC	0	0	0	16	6	5
346	48	f	0	0	0	45	0	0	0	0	0	PC	0	0	1	13	8	18
347	41	m	1	0	0	40	0	0	0	0	0	NC	0	1	0	15	25	12
349	32	f	0	1	0	36	3	0	1	1	1	PC	0	0	0	14	9	11
350	42	m	1	0	1	91	2	0	0	1	1	PC	0	0	0	5	5	15
351	29	f	1	1	1	66	3	1	0	1	0	PC	1	1	1	28	15	24
352	38	m	1	0	1	60	0	0	0	0	0	PC	0	0	0	15	9	13
353	26	f	0	1	0	52	1	0	0	0	0	PC	0	0	1	12	9	20
354	40	m	1	1	0	35	0	0	0	0	0	PC	0	1	1	12	18	18
355	29	f	1	1	0	32	1	0	0	0	0	NC	0	1	1	15	13	21
356	53	m	1	0	1	28	0	1	0	1	0	NC	0	1	1	21	21	17
357	38	f	0	0	1	40	0	0	0	0	0	PC	0	1	1	14	13	18
359	27	f	0	1	1	45	3	1	1	0	0	PC	0	1	0	25	23	16
360	34	f	1	1	0	48	2	0	0	0	1	PC	0	0	1	16	9	20
361	33	f	1	1	1	60	1	0	0	1	0	PC	0	0	0	11	9	14
362	39	f	0	0	0	40	1	1	1	0	1	PC	0	1	0	14	11	13
363	42	m	1	0	0	40	0	0	0	1	0	PC	0	0	0	5	5	15
366	54	m	1	0	0	35	0	0	0	0	0	PC	0	0	1	13	9	21
367	34	f	0	0	0	63	2	0	0	0	0	PC	0	0	0	12	6	12
368	31	f	1	1	0	40	0	0	0	0	0	PC	0	1	1	15	15	20
369	35	m	1	1	1	50	2	0	0	0	0	PC	0	1	1	22	15	20
370	34	f	0	0	0	40	0	0	0	0	0	NC	0	0	0	11	10	12
371	30	f	1	1	0	40	0	1	0	0	0	NC	0	1	1	15	14	21
372	35	f	1	1	0	50	0	0	0	0	0	PC	0	0	1	12	10	20
373	24	f	0	1	1	45	2	0	0	0	0	PC	0	1	1	15	14	18
374	29	m	1	1	0	35	1	0	0	0	0	PC	0	0	0	10	10	8
375	43	m	1	1	1	72	3	0	1	1	0	PC	0	0	1	10	10	17
376	28	f	0	1	1	40	2	0	0	0	0	PC	0	1	1	15	11	20
377	27	f	0	1	0	80	4	0	0	0	0	PC	0	0	0	9	10	5
379	27	f	0	1	1	40	0	0	0	0	0	PC	0	0	1	8	8	21
381	38	m	1	0	0	65	2	1	0	0	1	NC	1	1	1	26	16	23
382	36	f	1	1	1	30	3	0	0	1	1	NC	0	1	1	24	15	20
383	29	m	1	1	0	66	1	0	0	0	0	PC	0	0	0	10	10	13
384	33	m	1	1	0	20	0	0	0	0	0	NC	0	1	1	17	14	20
385	27	f	0	1	1	30	2	0	1	1	0	PC	0	1	0	16	11	10
386	36	m	1	0	0	60	1	0	0	0	0	NC	0	1	1	15	15	25
387	28	f	0	1	0	16	1	0	0	0	0	PC	0	0	0	10	5	8
388	35	f	0	1	1	40	0	0	0	0	0	PC	0	0	1	14	9	20
389	27	f	0	1	1	48	1	0	1	0	1	PC	0	1	1	16	15	23
390	53	m	1	0	1	169	7	0	1	1	0	PC	0	0	0	24	8	8
391	50	f	1	1	1	78	3	0	1	0	0	PC	0	0	0	9	8	13
392	34	f	1	1	1	48	1	0	1	1	1	PC	0	1	1	15	13	20
393	33	m	1	1	0	40	1	0	0	0	0	PC	0	0	0	9	10	15
394	38	m	1	1	1	60	2	0	0	0	0	PC	0	1	1	22	15	19
396	31	m	1	1	0	52	2	0	0	0	0	PC	0	0	1	9	5	21
397	40	m	1	1	1	18	1	0	1	0	1	PC	0	0	1	16	8	19
400	31	f	1	1	1	117	7	0	0	0	0	NC	1	1	0	35	35	14
401	40	f	1	0	0	84	2	0	0	0	0	PC	0	1	1	23	19	21
402	30	f	1	1	0	40	2	1	1	0	0	NC	0	1	1	20	20	20
403	37	m	1	0	0	16	1	0	0	0	0	PC	0	0	0	5	5	5
404	37	f	1	1	0	24	1	0	0	1	0	NC	0	1	1	14	13	20
405	29	f	0	1	0	32	0	0	0	0	0	PC	0	1	0	8	14	16
406	32	m	1	1	0	56	1	0	0	0	0	PC	0	1	0	12	13	13
407	39	m	1	0	0	16	1	0	0	1	0	PC	0	1	1	17	11	20
408	28	m	1	1	1	40	2	0	0	0	0	NC	0	1	1	15	16	23
409	39	m	1	0	0	40	2	0	1	1	1	PC	0	0	0	9	8	5
410	33	f	1	1	0	40	1	1	1	0	0	PC	0	0	0	15	9	13
411	45	m	1	0	1	60	2	0	0	0	0	PC	0	0	1	18	10	20
412	55	m	1	0	1	36	2	0	1	1	1	PC	0	0	0	16	5	5
413	50	f	1	1	1	48	0	0	0	0	0	NC	0	1	0	20	15	10
414	40	f	0	0	0	45	0	0	1	0	1	PC	0	0	0	8	8	16
415	38	f	1	1	1	52	2	1	0	1	0	NC	0	0	1	25	10	20
416	54	m	1	0	1	40	0	0	0	0	0	NC	0	1	0	19	15	13
418	49	f	1	0	0	40	0	0	0	0	0	PC	0	1	1	18	14	20
419	31	f	0	0	0	40	2	0	1	1	1	NC	0	1	0	16	16	9
420	45	m	1	0	0	45	0	0	0	0	0	NC	0	0	0	11	9	16
421	45	m	1	0	0	70	2	0	0	0	0	PC	0	1	1	12	15	21
422	40	f	1	0	0	16	1	0	0	0	0	PC	0	0	1	11	8	20
423	34	f	1	1	0	77	2	0	0	0	0	NC	1	1	0	29	19	15
424	40	f	0	0	0	40	0	0	0	0	0	PC	0	0	1	8	5	33
425	24	f	0	1	1	30	2	0	1	1	0	PC	0	0	0	11	6	15
426	40	f	0	0	1	55	0	0	0	0	0	PC	1	1	1	33	20	23
427	30	f	0	1	1	40	2	0	0	0	1	PC	0	1	0	14	11	14
428	28	m	1	1	0	65	1	0	0	0	0	PC	0	0	0	12	5	6
429	27	m	1	1	0	48	1	0	0	0	0	PC	0	1	1	13	18	24
430	34	m	1	1	1	108	2	0	0	1	1	PC	0	0	0	23	8	13
431	35	m	1	1	0	72	2	0	0	0	0	PC	0	1	1	23	19	20
432	22	f	0	1	0	40	2	1	0	0	0	PC	0	1	1	14	13	23
433	42	f	0	0	1	45	0	0	1	1	0	PC	0	1	1	17	20	17
434	38	f	0	1	1	40	0	0	1	0	0	PC	0	0	0	11	5	8
435	60	f	1	0	0	16	0	0	0	0	0	NC	0	0	0	17	5	10
436	58	m	1	0	0	52	0	1	1	0	0	PC	0	0	0	12	8	13
437	28	f	1	1	0	32	0	0	0	0	0	NC	0	1	1	17	13	25
438	32	m	1	1	0	48	1	0	0	0	0	NC	0	1	1	18	15	24
439	35	f	0	0	0	40	2	0	0	0	0	PC	0	1	1	15	15	21
441	32	m	1	1	0	40	2	0	0	0	0	NC	0	1	1	15	15	20
442	25	f	0	1	0	45	1	1	0	0	0	NC	0	1	1	15	11	24
444	29	f	0	1	0	40	0	0	0	0	0	NC	0	1	0	19	11	16
445	30	f	0	1	1	40	2	1	1	1	0	NC	1	1	0	26	18	13
446	31	f	0	1	0	24	2	0	1	0	0	PC	0	0	0	13	5	5
447	29	f	1	1	0	60	2	0	0	0	0	PC	0	1	0	14	13	14
448	55	f	1	0	1	40	0	0	0	1	0	NC	0	1	1	17	11	21
449	40	m	1	0	1	54	2	1	0	0	0	PC	0	1	0	21	15	9
450	25	m	1	1	0	56	2	1	0	0	1	PC	0	1	1	15	11	18
451	44	m	1	0	0	40	0	0	0	0	0	PC	0	1	0	16	14	13
452	50	m	1	0	0	14	0	1	0	0	0	PC	0	0	1	14	8	20
453	35	f	0	0	0	28	0	0	0	1	1	NC	0	0	1	12	6	18
454	34	f	1	1	0	169	6	1	0	0	0	NC	1	1	0	27	18	16
455	36	f	0	1	0	44	1	0	0	0	0	NC	0	1	0	15	13	14
456	31	f	0	1	0	64	4	0	0	0	0	NC	0	1	1	20	11	23
457	54	m	1	0	1	182	7	0	1	1	1	PC	0	0	1	20	9	21
458	45	m	1	0	1	40	1	0	1	1	1	PC	0	1	1	16	14	20
459	25	f	0	1	0	40	2	0	1	0	0	PC	0	1	0	10	11	9
460	52	m	1	0	1	49	0	0	0	0	0	PC	0	1	1	12	14	18
461	32	m	1	1	0	30	1	0	0	0	0	PC	0	1	1	15	15	21
462	28	f	0	1	1	30	2	1	1	1	0	NC	1	1	0	31	25	14
463	46	m	1	1	1	70	2	0	1	1	0	NC	0	0	0	15	9	13
464	50	f	1	0	0	40	0	0	0	0	0	PC	0	0	0	13	5	11
465	37	f	1	0	0	40	0	0	0	0	0	NC	0	1	0	20	16	13
466	33	m	1	1	0	60	2	0	0	0	0	NC	0	1	1	16	15	23
467	30	f	0	1	1	56	2	0	0	0	0	PC	0	0	1	9	5	22
468	51	m	1	0	0	48	1	0	0	0	0	PC	0	0	1	15	9	19
469	31	m	1	1	0	21	1	0	1	0	0	PC	0	0	0	8	9	10
470	38	f	1	1	1	91	0	1	1	1	1	PC	0	0	0	24	9	9
471	33	f	0	1	1	24	1	0	0	0	0	NC	0	1	1	15	21	22
472	45	f	1	0	0	130	5	0	0	0	0	PC	0	0	1	15	8	20
473	46	m	1	0	0	45	0	0	0	0	0	NC	0	0	0	9	8	10
474	36	f	1	1	0	48	2	1	1	0	0	PC	0	1	0	17	14	5
475	60	f	1	0	0	10	0	0	1	0	0	PC	0	1	0	17	19	5
476	29	f	0	1	0	50	2	1	0	0	1	NC	0	1	1	17	13	21
477	40	m	1	0	1	52	2	0	1	0	0	NC	1	1	0	30	29	15
478	32	f	1	1	0	40	0	0	0	0	0	NC	0	1	1	14	15	20
479	44	f	0	0	0	50	0	0	1	0	0	PC	0	0	0	24	10	7
480	57	m	1	0	0	50	0	0	0	0	0	PC	1	1	0	27	16	5
481	33	f	0	1	0	16	1	1	0	0	0	PC	0	0	0	7	5	5
482	35	m	1	1	1	54	1	0	0	1	1	PC	0	0	1	9	5	20
483	28	f	0	1	0	40	1	0	0	0	0	PC	0	0	0	8	5	5
484	52	m	1	0	0	32	1	0	1	1	1	PC	0	0	1	13	5	19
485	36	f	1	1	1	65	1	1	1	0	1	NC	1	1	1	35	31	25
486	34	f	0	0	0	35	0	1	0	0	0	PC	0	1	1	16	23	28
487	39	f	1	1	0	78	3	1	0	0	0	PC	0	1	1	23	23	18
488	29	f	0	1	0	40	2	0	0	0	0	PC	0	0	0	11	6	14
489	55	f	1	0	0	40	0	0	0	0	0	PC	0	1	1	11	11	20
490	46	f	1	0	0	40	1	0	0	0	0	PC	0	0	1	20	10	20
491	32	m	1	1	1	52	2	0	0	0	0	PC	0	1	0	13	15	13
492	34	m	1	1	0	48	1	1	0	0	0	NC	0	1	1	17	14	20
493	36	f	0	0	0	54	0	0	0	0	0	PC	0	1	0	22	11	13
494	48	f	1	0	0	48	0	0	1	0	0	PC	0	0	1	16	6	20
495	32	m	1	1	1	42	1	0	0	0	1	PC	0	1	1	20	24	19
496	23	f	0	1	0	35	2	0	0	0	0	PC	0	0	1	12	9	19
497	32	f	1	1	0	40	0	0	0	0	0	NC	0	1	1	20	18	22
498	37	m	1	1	0	20	1	0	0	0	0	NC	0	0	0	14	8	8
499	23	f	0	1	1	45	2	0	0	0	0	PC	0	1	1	17	15	23
500	52	m	1	0	0	20	0	0	0	0	0	NC	0	0	1	11	10	22
501	31	f	1	1	0	0	0	1	1	0	0	PC	0	1	1	16	14	19
502	45	f	0	0	1	50	0	0	0	0	0	PC	0	0	0	7	5	5
503	30	f	1	1	0	65	2	0	0	0	0	NC	0	1	1	24	26	25
504	28	m	1	1	0	30	1	0	1	1	1	NC	0	1	1	17	16	20
505	21	f	0	1	0	40	1	0	0	0	0	PC	0	1	0	15	11	14
506	28	f	0	1	0	40	2	0	0	0	0	PC	0	0	1	11	5	20
508	49	m	1	1	1	78	3	0	1	0	0	PC	0	0	1	24	10	20
509	37	f	0	0	1	40	0	0	0	0	0	PC	0	0	0	8	5	8
510	40	f	0	1	0	40	1	0	1	0	0	NC	0	1	0	18	18	9
511	29	f	0	1	0	0	0	0	0	0	0	NC	0	1	1	18	14	21
512	43	m	1	0	0	36	1	0	0	0	0	NC	0	1	0	20	23	16
513	50	f	1	0	1	48	0	0	0	0	0	PC	0	0	1	15	6	20
514	39	m	1	1	1	65	1	0	0	0	0	PC	0	0	0	20	10	13
515	50	m	1	0	1	80	3	1	1	0	0	NC	0	0	1	6	5	35
516	34	f	1	1	1	42	2	0	1	0	0	PC	0	0	1	14	6	17
517	36	f	1	0	1	18	1	0	1	1	1	PC	0	0	1	15	5	18
518	28	f	0	1	0	40	2	0	0	0	1	PC	0	1	0	12	18	12
520	39	f	1	1	0	0	0	0	1	0	0	NC	0	1	1	17	14	28
521	53	m	1	1	1	48	0	0	0	0	0	PC	0	1	1	16	15	20
522	39	f	1	1	0	42	0	1	0	1	0	NC	0	1	1	17	13	20
523	23	f	0	1	0	40	0	0	0	0	0	PC	0	0	1	14	9	20
524	41	f	1	1	1	52	2	1	1	1	0	PC	0	1	0	22	14	7
525	22	f	0	1	0	45	0	0	0	0	0	PC	0	0	1	7	5	23
526	35	f	0	0	0	56	2	0	1	0	0	PC	0	0	0	5	5	6
527	46	f	0	0	1	40	0	0	1	0	0	NC	0	0	0	18	8	12
528	35	f	1	1	0	26	1	1	1	0	0	PC	0	0	0	9	8	10
529	30	m	1	1	1	32	2	0	0	0	0	PC	0	1	1	16	13	20
530	51	f	1	0	0	40	0	0	0	0	0	PC	0	0	0	19	9	13
531	33	f	1	1	0	60	1	1	0	0	0	PC	0	1	1	14	14	20
533	28	f	0	1	0	30	3	0	1	1	1	NC	0	1	1	22	21	23
534	32	m	1	1	0	130	3	1	0	0	1	NC	1	1	0	27	30	14
535	34	f	1	1	1	60	1	1	0	0	0	NC	0	1	1	18	19	23
536	25	f	0	1	0	54	4	0	0	0	0	PC	0	1	1	12	15	23
537	44	m	1	0	0	54	0	0	0	0	0	PC	0	1	1	13	15	21
538	37	f	1	0	0	40	2	0	0	0	0	PC	0	1	1	19	16	23
539	32	f	0	1	0	81	4	0	0	0	0	PC	0	0	1	8	5	24
540	26	f	0	1	0	40	2	0	0	0	0	PC	0	0	1	16	10	20
541	28	m	1	1	0	78	2	0	0	1	0	PC	0	0	1	10	10	20
542	29	f	1	1	0	48	0	0	0	0	0	NC	0	0	1	14	10	20
543	25	f	0	1	0	45	3	1	0	0	0	PC	0	0	0	9	8	9
544	38	f	1	1	1	32	2	0	1	1	1	PC	0	0	0	13	9	5
545	37	m	1	1	1	42	2	1	1	1	1	NC	0	0	1	11	5	18
546	27	f	0	1	1	42	2	0	0	0	0	PC	0	0	0	14	5	13
547	37	m	1	1	1	72	2	0	0	0	0	PC	0	1	0	20	11	14
548	35	m	1	1	0	40	0	1	0	0	0	NC	0	1	1	20	19	22
549	33	f	0	1	1	49	2	0	1	1	1	NC	0	0	1	14	10	19
550	55	m	1	0	1	40	0	1	0	0	0	NC	0	1	1	24	15	20
551	28	f	0	1	0	40	2	0	0	0	0	PC	0	1	1	14	18	27
552	34	f	1	1	0	40	2	0	0	0	0	PC	0	1	1	17	15	18
553	30	m	1	1	0	130	5	0	0	0	0	NC	0	0	0	11	10	5
554	38	f	1	1	1	40	2	0	1	1	1	NC	1	1	1	26	13	22
555	30	m	1	1	0	18	1	0	0	1	0	PC	0	0	0	13	10	15
556	51	f	1	0	0	24	0	0	0	0	0	PC	0	0	0	7	6	13
557	36	f	1	0	0	30	1	0	1	0	1	NC	0	0	0	5	5	9
558	31	f	0	1	0	40	0	0	1	0	0	PC	0	0	1	13	9	19
559	28	f	1	1	1	48	2	0	0	1	0	PC	0	0	1	10	10	25
560	32	f	0	0	1	40	3	0	1	0	1	PC	0	0	0	15	9	8
561	50	m	1	0	1	42	0	1	1	0	0	PC	0	0	1	15	9	18
562	42	m	1	0	1	104	1	0	1	1	1	PC	0	1	1	22	15	21
563	56	f	0	0	0	40	0	0	0	0	0	PC	0	0	0	12	6	16
564	29	f	0	1	1	45	0	0	0	0	0	PC	0	0	1	9	6	20
565	42	m	1	0	1	35	0	0	0	0	0	PC	0	1	1	17	21	19
566	33	f	0	1	1	40	2	0	0	0	0	PC	0	1	1	15	15	23
567	27	f	1	1	0	18	0	0	0	0	0	PC	0	0	1	16	9	18
568	38	m	1	1	0	52	2	0	1	0	0	PC	0	1	1	16	16	22
569	50	f	1	0	1	77	0	1	1	1	0	PC	0	0	0	20	6	13
570	40	f	1	0	0	48	1	0	0	0	0	NC	0	1	1	18	16	21
571	24	f	0	1	1	40	2	0	1	0	0	PC	0	0	1	15	8	20
572	53	f	0	0	0	20	0	0	0	0	0	NC	0	0	0	16	5	6
573	28	f	0	1	0	32	1	0	1	0	0	PC	0	1	1	16	15	21
574	52	f	1	0	0	40	0	0	0	0	0	PC	0	0	1	13	6	20
575	25	f	0	1	0	48	3	0	0	0	0	PC	0	1	1	15	15	18
576	33	f	0	0	1	35	5	0	1	1	1	PC	1	1	0	35	13	5
577	32	f	1	1	1	84	2	0	0	0	0	PC	0	0	0	14	10	10
578	47	f	1	0	0	35	0	0	0	0	0	PC	0	0	1	20	10	18
579	31	f	0	1	1	40	2	0	0	0	0	PC	0	1	1	18	13	20
580	35	m	0	1	0	4	2	0	0	0	0	PC	0	1	1	11	16	21
581	42	m	1	0	0	40	0	0	0	0	0	NC	0	0	1	14	5	23
582	30	f	1	1	0	4	0	0	0	0	0	PC	0	1	1	19	13	20
583	30	f	1	1	1	48	2	0	0	0	0	NC	0	0	0	10	5	5
584	30	m	1	1	0	50	4	1	0	0	0	PC	0	1	1	15	14	20
585	25	f	0	1	0	35	0	0	0	0	0	PC	0	0	0	11	6	5
586	38	f	1	1	1	108	2	1	1	1	1	NC	0	1	1	20	19	28
587	54	m	1	0	0	48	1	0	1	0	0	PC	0	0	1	10	9	20
588	36	f	0	0	0	48	1	1	1	0	1	NC	0	0	1	11	5	19
589	37	f	0	1	1	56	2	0	1	1	0	NC	0	1	0	19	18	10
590	22	f	0	1	0	0	0	0	1	0	0	PC	0	0	1	9	5	23
591	26	f	0	1	1	48	3	0	1	0	0	NC	0	1	1	15	15	20
592	36	f	1	1	0	40	0	0	0	0	0	PC	0	0	0	8	5	13
593	33	m	1	1	0	54	0	1	0	1	0	NC	0	1	1	15	14	20
594	25	m	0	1	1	50	0	0	0	0	0	PC	0	0	1	11	8	18
595	28	m	1	1	1	14	1	0	0	0	0	NC	0	0	1	12	10	20
596	50	m	1	0	1	56	1	0	1	1	0	PC	0	1	0	19	15	13
597	55	f	1	0	0	40	0	0	0	1	0	NC	0	0	1	22	8	19
598	34	f	0	1	0	35	5	0	1	1	0	NC	0	1	1	18	14	22
599	33	f	0	0	0	40	2	0	0	0	0	PC	0	0	1	16	9	19
600	49	f	1	0	0	36	1	0	0	0	0	NC	1	1	1	34	19	28
601	36	m	1	1	1	48	3	0	1	1	1	PC	0	1	1	22	11	21
602	36	m	1	1	1	44	2	1	0	0	0	NC	0	1	0	22	18	13
603	23	f	1	1	1	16	1	0	0	1	0	NC	0	1	1	15	15	23
604	34	f	0	1	1	54	0	0	0	0	1	PC	0	0	1	15	8	20
605	51	f	1	0	0	40	0	0	0	0	0	PC	0	1	1	16	15	20
606	32	f	1	1	0	112	7	0	1	1	1	PC	0	1	1	12	13	23
607	34	f	0	0	1	50	1	0	0	0	0	PC	0	1	1	18	18	25
608	39	m	1	1	0	50	1	0	0	0	0	PC	0	0	1	16	10	20
609	27	f	0	1	1	36	4	0	1	1	0	NC	0	0	1	11	5	20
610	39	f	1	0	0	52	1	0	1	1	0	NC	0	1	0	14	13	10
611	48	f	1	1	0	48	1	0	0	0	0	NC	0	0	1	16	9	20
612	38	f	0	0	0	40	2	0	0	0	1	NC	0	1	1	20	15	20
613	49	f	0	1	1	20	0	0	0	0	0	NC	0	0	1	5	5	35
614	40	f	0	0	0	60	2	0	0	0	0	NC	0	1	0	19	13	10
615	26	f	1	1	0	40	2	0	1	0	0	PC	0	0	0	7	5	10
616	34	f	1	1	1	36	2	0	1	0	0	PC	0	0	1	17	6	20
617	35	m	1	1	0	50	2	1	0	0	0	NC	0	1	0	24	19	6
618	36	m	1	1	1	70	2	0	0	0	0	PC	0	0	1	15	6	20
619	25	f	0	1	0	40	1	0	0	0	0	NC	0	1	1	19	13	21
620	32	f	0	0	0	32	1	0	1	0	0	PC	0	1	1	23	11	18
621	34	f	0	0	0	40	0	0	0	0	0	PC	0	0	0	18	8	12
622	28	f	1	1	1	72	2	0	0	0	0	PC	0	1	1	18	19	18
623	27	f	0	1	1	0	0	0	0	0	0	PC	0	1	1	17	14	21
624	49	f	0	0	0	48	0	0	1	0	0	NC	0	1	1	19	15	18
625	30	f	0	1	0	45	0	1	0	0	0	PC	0	1	1	17	16	23
626	42	m	1	0	0	48	2	0	1	1	1	NC	0	0	0	15	5	14
627	27	f	0	1	0	112	7	0	0	0	0	NC	0	0	1	6	5	20
628	35	m	1	1	1	39	1	0	0	0	0	NC	0	1	1	23	15	23
629	42	m	1	0	1	88	2	0	0	0	0	PC	0	0	0	15	6	8
630	32	f	1	1	0	60	1	1	0	0	0	PC	0	0	1	14	6	20
631	48	f	0	0	0	40	0	0	1	0	0	PC	0	0	0	10	5	5
632	33	f	0	1	1	28	5	0	1	1	0	PC	1	1	0	28	13	5
633	32	f	0	1	1	24	4	0	1	1	1	PC	0	0	0	25	6	5
634	44	f	0	0	0	50	0	0	0	0	0	NC	0	1	0	13	13	11
635	30	f	0	1	1	30	2	0	1	1	1	PC	0	0	0	14	5	5
636	28	f	0	1	1	36	2	0	1	1	1	PC	1	0	0	32	8	5
637	38	f	0	0	1	35	0	0	0	0	0	PC	0	0	1	12	5	20
638	33	m	1	1	1	91	2	0	1	0	0	NC	0	1	1	15	15	25
639	27	f	0	1	1	40	2	0	0	0	0	PC	0	0	1	16	8	19
640	51	m	1	0	0	24	1	1	1	0	0	NC	0	0	1	15	10	20
641	48	f	1	0	0	35	0	0	0	0	0	PC	0	0	0	5	5	8
642	22	f	0	1	1	48	0	0	0	0	0	PC	0	0	1	15	5	21
643	46	m	1	0	0	35	1	0	0	0	0	PC	0	0	0	7	5	13
644	45	f	1	0	0	60	1	0	0	1	0	PC	0	0	1	8	10	18
645	29	f	0	1	1	40	2	0	0	0	0	PC	0	0	1	11	8	25
646	39	f	1	0	1	52	2	1	1	1	1	NC	1	1	1	30	18	20
647	40	m	1	1	1	48	1	0	0	0	0	PC	0	0	1	13	5	18
648	33	f	1	1	0	60	1	0	0	0	0	PC	0	0	0	11	5	5
649	52	f	0	0	0	40	0	0	1	0	0	PC	0	1	1	13	11	21
650	36	f	1	1	0	26	1	1	0	0	0	NC	0	1	0	13	14	13
651	35	f	0	0	0	20	0	0	0	0	0	PC	0	1	0	15	13	5
652	29	f	0	1	0	40	2	0	0	0	0	PC	0	1	0	16	13	12
653	32	m	1	1	1	132	5	0	0	0	1	NC	0	1	1	25	18	23
654	32	f	1	1	0	0	0	0	0	0	0	PC	0	0	0	5	6	13
655	31	f	0	1	1	49	2	0	0	0	0	PC	0	0	0	12	6	15
656	35	m	1	0	1	52	1	0	0	0	0	PC	0	1	1	13	14	20
657	38	f	1	1	1	70	0	1	1	1	1	PC	0	0	0	13	10	6
658	35	m	1	0	1	91	2	1	0	0	1	PC	1	1	0	35	11	8
659	40	f	1	1	1	48	2	0	1	1	0	PC	0	0	1	11	5	20
660	28	f	1	1	0	24	1	0	1	1	1	PC	0	0	1	13	5	20
661	44	m	1	0	0	45	0	0	0	0	0	PC	0	0	0	15	6	11
662	36	f	0	0	0	48	0	0	1	0	0	NC	0	0	0	13	9	16
663	39	m	1	1	1	24	3	0	0	1	1	NC	0	1	1	23	29	22
664	32	m	1	1	0	24	1	0	0	0	0	PC	0	1	1	19	13	23
665	32	f	0	0	1	35	0	0	0	0	0	PC	0	0	0	8	5	5
666	59	m	1	0	1	56	0	0	0	1	0	PC	0	0	1	14	5	20
667	23	f	0	1	0	40	2	0	1	0	0	PC	0	0	1	16	10	20
668	32	m	1	1	0	49	0	0	1	0	1	PC	0	0	0	15	10	15
670	36	m	1	1	0	40	0	0	1	0	0	PC	0	0	0	13	8	13
671	35	f	1	1	1	36	2	0	0	0	0	NC	0	1	1	15	15	21
672	45	m	1	0	1	45	0	0	0	0	0	NC	0	1	1	17	18	20
673	44	f	1	0	0	48	1	0	0	0	0	NC	0	1	1	19	20	23
674	43	f	1	0	0	45	0	0	0	0	0	NC	0	0	0	14	9	13
676	29	f	1	1	1	21	2	0	1	1	1	PC	0	1	1	19	15	23
677	27	f	0	1	0	40	2	0	0	0	0	PC	0	0	0	8	8	8
678	34	f	1	1	1	0	0	1	0	0	0	PC	0	1	1	14	11	22
679	39	m	1	1	1	24	1	0	0	1	0	PC	0	0	0	13	8	10
680	25	f	0	1	0	40	0	0	1	0	0	NC	0	1	1	15	15	20
682	33	f	0	1	1	32	2	0	1	0	0	PC	0	1	1	15	15	20
683	37	f	1	1	0	48	2	1	0	0	0	PC	1	1	0	30	23	15
684	38	m	1	0	0	56	2	0	0	0	0	PC	0	0	0	8	5	10
686	27	f	0	1	0	24	1	0	0	0	0	PC	0	0	0	14	6	5
687	46	m	1	0	0	35	0	0	0	0	0	PC	0	1	0	19	15	8
688	37	m	1	0	0	39	1	0	0	1	0	NC	0	1	1	19	11	28
689	42	m	1	0	0	130	3	1	0	0	0	NC	1	0	0	30	9	6
690	29	f	0	1	1	24	4	0	1	1	1	PC	1	1	0	29	19	13
691	32	m	1	1	1	66	4	0	1	1	1	PC	0	0	0	19	5	8
692	38	f	0	0	0	32	1	0	0	0	0	PC	0	0	1	12	10	18
693	40	f	0	0	0	40	0	0	0	0	0	PC	0	1	0	20	11	15
694	22	f	0	1	1	54	2	0	0	0	0	PC	0	1	1	17	14	25
695	50	f	1	1	1	52	2	1	0	1	0	PC	0	0	0	18	10	15
696	51	f	1	1	1	60	2	0	1	1	0	NC	1	1	1	35	35	21
697	32	m	1	1	1	100	3	0	0	0	0	PC	0	1	0	22	25	5
698	33	f	1	1	1	18	1	0	1	1	0	PC	0	0	1	18	9	20
699	47	m	1	0	0	18	1	1	1	1	1	PC	0	1	1	18	13	23
700	33	f	0	1	1	40	2	0	0	0	0	NC	0	1	0	18	14	7
701	24	f	1	1	0	24	1	0	0	0	0	PC	0	0	0	13	9	7
702	42	m	1	0	1	54	2	0	0	0	0	PC	0	0	1	12	9	18
704	30	f	1	1	1	30	0	0	0	0	0	NC	0	1	1	19	15	20
705	25	f	0	1	1	90	7	0	0	0	0	PC	0	1	1	18	19	24
706	30	f	0	1	1	40	3	0	1	1	1	PC	0	1	0	18	14	8
707	48	f	1	0	0	48	0	0	0	0	0	PC	0	0	0	10	8	14
708	32	m	1	1	1	5	1	0	1	1	1	NC	0	0	1	17	10	20
709	29	m	1	1	0	64	1	0	0	0	0	PC	0	1	0	11	14	13
710	27	f	0	1	1	48	3	1	0	0	0	NC	0	0	1	11	5	23
711	30	m	1	1	0	80	4	0	0	0	0	NC	0	1	1	21	14	20
713	25	f	0	1	1	45	2	0	0	0	0	NC	0	1	0	22	11	5
714	29	f	0	1	1	28	0	0	1	1	1	NC	0	0	1	15	5	18
715	24	m	1	1	0	16	1	0	1	0	0	PC	0	0	1	10	10	21
716	32	f	1	1	0	40	0	0	0	0	0	PC	0	1	1	10	11	20
717	35	f	1	0	1	63	0	0	0	0	0	PC	0	0	0	18	5	13
718	33	f	0	1	1	54	3	1	1	0	0	NC	0	1	1	24	20	23
719	36	f	1	1	0	48	2	0	1	0	0	PC	0	1	1	15	13	20
720	29	m	1	1	0	88	6	0	0	0	0	PC	0	0	1	11	8	20
721	31	m	1	1	1	42	1	0	0	0	0	PC	0	0	0	14	10	15
722	27	f	0	1	0	40	2	0	0	0	0	NC	0	1	1	16	14	24
723	35	f	1	1	1	80	2	0	1	0	0	NC	0	0	1	16	10	20
724	42	f	0	0	1	182	7	0	1	1	0	PC	0	0	0	20	5	5
725	44	f	1	0	0	42	0	1	0	0	0	PC	0	1	1	13	14	18
726	30	f	1	1	0	40	0	0	0	0	0	NC	0	0	1	12	10	20
727	36	f	0	0	1	40	0	0	0	0	0	NC	0	0	0	10	9	7
728	42	m	1	0	1	91	2	0	1	1	1	PC	0	0	0	13	6	9
729	40	m	1	1	1	42	2	1	0	0	0	PC	0	0	0	13	10	13
730	40	f	0	0	1	40	2	0	0	0	0	NC	0	1	1	15	13	19
731	39	f	1	0	1	42	2	0	0	0	1	PC	0	0	1	15	10	21
732	45	f	0	0	1	66	6	0	0	1	1	PC	0	0	1	24	5	21
733	30	f	0	1	0	36	3	1	1	1	1	PC	0	0	0	11	5	5
734	23	f	0	1	0	45	0	0	0	0	0	NC	0	1	1	15	15	21
735	35	f	1	1	1	40	2	0	0	0	1	NC	1	1	0	32	28	14
736	46	m	1	1	1	72	2	0	1	1	1	PC	0	0	1	19	8	20
737	25	f	0	1	0	64	4	0	1	0	0	PC	0	0	0	5	5	8
738	34	f	0	1	1	40	0	0	0	0	0	PC	0	0	0	7	5	11
739	34	f	1	1	0	52	2	0	0	0	0	NC	0	1	1	16	11	23
740	33	f	1	1	0	182	7	0	0	0	0	PC	0	0	1	25	10	20
741	32	m	0	0	0	40	0	1	0	0	0	PC	0	0	0	11	6	8
742	51	m	1	0	0	48	0	0	1	0	1	PC	0	1	0	13	16	13
743	33	f	0	1	1	40	2	0	1	0	0	PC	1	1	0	35	19	5
744	28	f	0	1	1	40	4	0	1	1	1	NC	0	0	1	19	10	20
745	28	f	1	1	1	65	2	1	0	0	0	PC	0	1	1	18	14	18
746	27	f	0	1	0	35	2	1	0	0	0	PC	0	0	1	11	10	23
747	34	f	1	0	0	52	2	1	0	0	0	PC	0	0	0	14	8	7
748	40	f	1	0	1	78	1	0	0	0	0	PC	0	0	0	10	10	7
749	58	f	1	0	1	50	1	0	0	0	0	PC	0	1	0	15	16	11
750	46	f	0	0	1	54	0	1	1	0	1	PC	0	0	1	17	9	20
751	35	f	1	1	0	48	0	0	0	0	1	PC	0	1	1	18	18	17
752	42	m	1	0	0	52	2	0	1	1	1	PC	0	0	1	11	5	20
753	56	m	1	0	0	40	0	0	0	0	0	PC	0	0	1	5	5	20
754	30	f	0	1	1	30	2	1	1	1	0	NC	1	1	0	35	16	9
755	45	f	0	0	0	56	2	0	0	0	0	NC	0	1	1	19	14	21
756	37	f	1	0	0	78	2	0	0	0	0	PC	0	1	1	19	16	23
758	52	m	1	0	1	45	0	0	0	0	0	NC	0	0	1	16	6	20
759	39	m	1	0	1	16	1	0	0	1	0	PC	0	0	1	19	9	20
760	46	m	1	0	1	64	2	0	1	1	1	PC	0	0	0	17	10	11
761	41	m	1	0	1	72	2	0	0	0	0	PC	0	0	1	15	8	20
762	36	f	1	1	0	40	2	0	0	0	0	PC	0	0	0	15	10	16
763	44	m	1	0	1	35	0	0	0	0	0	NC	0	1	0	23	18	5
764	33	m	1	1	0	72	2	0	0	0	0	PC	0	1	1	17	14	23
765	40	f	1	0	1	110	3	0	0	1	0	PC	0	0	0	12	9	5
766	46	m	1	0	0	45	0	0	0	0	0	PC	0	0	0	12	5	8
767	45	f	0	1	1	26	1	1	1	1	1	PC	0	0	1	19	6	21
768	38	f	0	0	0	36	1	0	0	0	0	PC	0	0	0	13	10	12
769	53	m	1	0	0	40	0	0	0	0	0	PC	0	0	0	10	5	13
770	42	m	1	0	0	60	0	0	0	0	0	PC	0	0	1	16	8	22
772	39	f	0	1	1	45	0	0	1	1	1	PC	1	1	0	30	25	11
773	40	m	1	0	0	32	2	0	0	0	0	PC	0	0	0	18	10	5
774	48	f	0	0	0	40	0	0	0	0	0	PC	0	1	1	14	13	20
775	31	f	0	1	1	36	0	0	1	1	1	PC	0	0	0	7	8	8
776	39	f	1	1	0	48	1	0	0	0	0	PC	0	0	0	7	5	5
777	35	f	1	1	0	50	1	0	0	1	0	PC	0	0	0	5	5	5
778	30	f	1	1	1	78	2	0	1	0	1	NC	1	1	1	30	25	18
779	50	f	0	0	0	40	0	0	1	0	0	PC	0	0	0	8	5	10
780	24	f	0	1	1	40	2	1	1	1	0	PC	1	1	0	28	20	9
782	33	f	1	1	1	78	3	1	0	1	1	PC	1	1	1	29	25	19
783	28	f	0	1	0	32	1	0	0	0	0	PC	0	0	1	10	5	18
784	35	f	0	0	1	60	1	0	1	1	1	PC	0	1	1	25	11	20
785	28	f	0	1	1	30	2	0	1	1	1	PC	0	1	0	22	16	14
786	44	m	1	0	0	35	0	0	0	0	0	PC	0	1	1	14	11	20
787	30	f	1	1	0	52	2	0	0	0	0	PC	0	0	1	13	10	17
788	38	m	1	0	0	52	0	0	0	0	0	PC	0	0	1	10	10	20
789	44	f	1	0	1	36	2	1	0	0	0	PC	0	1	0	14	11	15
790	29	f	1	1	0	32	2	0	1	0	0	PC	0	1	0	15	14	13
791	41	m	1	0	0	50	2	0	0	1	0	PC	0	1	0	13	15	5
792	54	f	0	0	0	40	0	0	1	0	0	PC	0	0	0	5	5	6
793	36	m	1	1	0	54	0	0	0	0	0	PC	0	0	1	10	5	20
794	44	m	1	0	0	40	0	0	0	0	0	PC	0	0	0	13	5	5
795	50	f	1	1	1	64	3	1	1	1	1	NC	0	0	0	11	5	5
796	54	m	1	0	0	40	0	0	0	0	0	NC	0	1	0	16	11	13
797	30	f	1	1	1	28	2	0	1	1	1	NC	1	1	1	35	35	34
798	26	f	0	1	1	32	2	0	1	0	0	PC	0	0	1	25	9	20
800	31	m	1	1	0	65	2	0	1	1	1	NC	0	0	1	15	10	23
801	40	m	1	1	1	91	0	1	0	0	0	PC	1	1	1	29	35	27
802	47	f	1	0	0	0	0	0	1	0	0	NC	0	0	0	21	5	10
803	47	m	1	0	0	50	1	0	0	0	0	PC	0	1	1	22	20	20
804	36	f	0	1	0	40	0	0	1	0	0	PC	0	1	0	15	11	13
806	55	f	1	0	0	24	0	0	0	0	0	PC	0	0	0	9	9	7
807	49	m	1	0	1	48	0	0	1	0	0	PC	0	0	1	19	5	20
808	34	m	1	1	1	40	2	0	1	0	0	PC	0	0	0	16	6	8
809	27	f	0	1	1	40	3	0	1	0	1	NC	0	1	1	18	16	21
810	48	m	1	0	0	24	0	0	1	1	0	PC	0	0	0	11	5	5
811	34	f	1	1	1	91	3	0	1	0	0	NC	0	1	1	19	16	17
812	32	f	1	1	0	40	2	1	1	0	0	NC	0	1	1	16	14	23
813	40	f	1	0	0	26	1	0	0	0	0	PC	0	0	0	15	5	8
814	31	m	1	1	0	16	1	0	0	0	0	PC	0	0	0	13	6	10
815	27	f	1	1	1	54	1	0	1	0	1	NC	0	1	1	18	18	20
816	45	m	1	1	1	42	3	0	1	1	1	PC	0	0	1	8	5	20
817	23	f	0	1	1	48	2	0	1	0	0	PC	0	0	1	14	9	18
818	37	m	1	1	0	50	1	0	0	0	1	PC	0	0	0	14	8	15
819	46	m	1	0	0	52	2	0	0	0	1	PC	0	0	0	13	5	5
820	49	m	1	0	1	91	0	1	1	0	0	NC	1	1	0	30	20	5
821	54	m	1	0	0	42	0	0	1	0	0	PC	0	1	1	10	14	21
822	34	f	1	1	1	40	0	1	1	0	0	NC	0	0	0	15	8	8
823	43	m	1	0	0	40	0	0	1	0	0	PC	0	0	0	15	10	15
824	29	f	1	1	1	24	2	0	0	0	0	PC	0	1	1	14	14	20
825	52	f	1	0	0	20	1	0	1	0	0	NC	0	0	0	8	8	8
826	30	f	0	1	1	36	0	0	0	0	0	PC	0	1	0	24	24	13
827	40	f	1	1	0	30	1	0	0	0	0	PC	0	1	1	16	13	18
828	31	f	0	1	0	48	2	0	1	0	0	PC	0	1	0	12	14	15
829	37	f	0	0	0	4	0	0	1	0	0	PC	0	1	0	15	13	13
830	32	f	1	1	0	63	2	1	1	1	1	PC	0	1	0	15	19	12
831	35	f	0	0	0	36	4	0	1	1	1	PC	0	0	0	19	8	13
832	41	f	0	0	0	40	0	0	1	0	0	PC	0	1	1	14	15	20
833	38	f	0	0	1	40	2	0	0	0	0	PC	0	0	1	9	5	17
834	31	m	1	1	0	18	1	0	1	0	0	PC	0	0	1	7	5	20
835	30	f	1	1	0	30	0	0	1	0	0	PC	0	0	1	5	5	24
836	25	f	0	1	1	45	4	0	1	0	0	PC	0	1	1	22	18	25
837	28	f	1	1	1	52	2	1	1	1	1	NC	0	1	1	20	13	21
838	23	f	0	1	0	32	2	1	1	0	0	NC	0	1	1	15	14	25
839	43	m	1	1	1	81	2	0	1	1	1	PC	0	0	0	20	5	13
840	28	f	1	0	0	0	0	0	0	0	1	PC	0	0	1	9	5	19
841	38	m	1	1	1	49	0	0	1	1	1	PC	0	1	0	19	13	13
842	49	f	0	0	0	40	0	1	1	0	0	PC	0	0	0	14	5	5
843	30	f	1	1	0	27	1	0	1	0	1	NC	0	1	1	17	16	22
844	48	m	1	0	0	40	2	0	1	0	0	PC	0	0	1	9	5	20
845	37	f	0	0	1	50	0	0	0	0	0	NC	0	1	1	19	14	18
846	49	m	1	0	0	54	0	0	0	0	0	NC	0	0	0	6	8	10
847	48	f	0	0	0	40	0	0	1	0	0	NC	0	1	1	15	15	20
848	30	f	1	1	0	48	2	1	1	0	0	PC	0	1	1	22	18	21
849	52	f	1	1	0	48	0	0	0	0	0	PC	0	1	1	20	16	20
850	34	f	1	1	0	65	2	0	0	0	0	PC	0	1	1	15	15	20
851	36	m	1	1	0	18	1	0	1	1	1	PC	0	0	1	9	8	20
852	26	f	0	1	0	18	3	0	1	1	0	NC	0	0	1	13	10	20
853	41	m	1	0	0	6	3	0	1	0	0	PC	0	1	1	23	23	18
854	30	f	1	1	0	84	2	0	0	0	0	NC	0	1	1	21	20	19
855	31	f	0	0	0	40	2	1	1	0	0	PC	0	1	0	12	11	7
856	22	f	0	1	0	70	0	0	1	1	1	NC	0	1	1	17	13	22
857	37	m	1	1	0	120	5	0	0	0	0	PC	0	1	1	17	20	22
858	24	f	0	1	1	55	2	0	0	0	0	PC	0	0	1	12	5	19
859	46	f	0	0	0	40	0	0	1	0	0	PC	0	0	1	12	10	20
860	34	f	1	1	1	70	3	0	1	0	0	PC	0	0	1	15	8	20
861	37	f	1	1	0	80	5	1	1	1	1	PC	0	0	0	9	9	13
862	23	f	0	1	0	48	1	0	0	0	0	PC	0	0	1	11	10	17
863	26	f	1	1	0	18	1	0	1	0	0	PC	0	0	0	10	5	6
864	27	f	1	1	0	36	2	0	1	0	0	NC	0	0	1	5	5	19
865	47	f	0	0	0	42	0	0	0	0	0	PC	0	0	0	8	5	10
866	26	f	0	1	0	40	1	0	1	0	1	NC	0	0	1	5	5	35
867	35	m	0	0	1	48	1	0	0	0	0	PC	0	0	0	12	10	10
868	55	f	1	0	1	40	0	1	0	0	0	PC	0	0	1	15	8	19
869	23	f	0	1	1	40	2	0	0	1	0	PC	0	0	0	5	5	5
870	34	f	1	1	1	52	2	0	1	1	0	NC	0	1	1	22	15	21
871	22	f	0	1	1	63	2	0	0	0	0	PC	0	1	1	17	14	21
872	31	f	1	1	1	50	0	0	0	1	0	PC	0	1	0	19	11	15
873	29	f	1	1	1	42	3	1	0	1	1	NC	0	0	1	12	8	23
874	27	f	0	1	0	36	2	0	0	0	0	NC	0	1	1	14	15	24
875	34	f	0	0	0	36	1	1	1	1	1	PC	0	0	0	16	5	5
876	44	m	1	0	0	48	1	0	1	0	0	PC	0	0	0	13	10	13
877	29	f	1	1	1	48	2	1	1	0	0	PC	1	0	0	35	10	5
878	30	m	1	1	1	52	2	1	1	0	0	NC	1	1	1	34	35	22
879	36	f	1	1	0	26	1	0	0	0	0	PC	0	0	0	14	6	5
880	30	m	1	1	1	40	1	1	0	0	0	NC	0	1	1	16	14	20
881	50	f	1	0	0	40	0	0	0	0	0	PC	0	1	1	19	18	20
883	45	f	0	0	0	49	2	1	1	0	1	NC	0	1	1	19	19	20
884	28	m	0	1	0	40	0	0	0	0	0	PC	0	0	1	5	5	20
885	36	f	1	1	1	32	2	0	0	1	0	NC	0	0	1	11	10	20
886	39	f	1	0	0	28	1	0	0	0	0	PC	0	1	0	15	14	11
887	40	f	1	0	0	15	0	0	0	0	0	PC	0	1	1	11	13	17
888	38	m	1	0	0	40	0	0	0	0	0	PC	0	1	1	16	15	20
889	36	f	1	1	1	91	2	1	1	0	0	PC	0	0	1	16	6	20
890	28	f	0	1	1	65	2	0	0	0	0	PC	0	0	1	7	5	21
891	33	f	1	1	0	56	0	0	1	0	0	NC	0	1	1	16	14	25
892	46	f	1	0	0	36	0	0	0	0	0	PC	0	0	0	10	10	15
893	26	f	0	1	1	40	0	0	0	0	0	PC	0	0	1	8	5	18
894	39	f	1	0	0	14	0	0	0	0	0	PC	0	0	0	12	8	15
895	52	f	1	0	1	48	0	0	0	0	0	NC	1	1	1	27	26	21
896	30	f	1	1	0	26	1	0	1	0	0	PC	0	0	1	10	10	20
897	49	f	1	0	0	45	0	0	0	0	0	PC	0	1	1	18	11	20
898	48	f	1	0	0	70	2	1	0	0	0	PC	0	1	0	16	11	14
899	27	f	0	1	0	39	1	0	0	0	0	NC	0	1	1	22	20	21
900	27	f	0	1	0	48	1	0	0	0	0	PC	0	0	1	9	10	20
901	44	m	1	0	0	80	2	0	0	0	0	NC	0	1	0	20	13	11
902	35	m	1	0	1	52	1	0	0	0	0	PC	0	1	1	13	14	20
903	36	f	1	1	0	9	2	0	0	0	0	PC	0	0	1	14	8	18
904	36	m	1	1	1	56	1	0	0	1	0	PC	0	0	0	12	5	7
905	48	f	0	1	0	42	1	0	0	0	0	PC	0	0	0	20	5	5
906	30	m	1	1	0	24	1	0	0	0	0	PC	0	0	1	24	10	23
907	36	m	1	1	0	20	2	0	0	0	0	PC	0	0	0	11	5	7
908	45	f	1	0	0	8	0	0	0	0	0	PC	0	1	1	20	15	25
909	35	m	1	1	0	48	2	0	0	0	0	PC	0	0	0	13	6	11
910	39	f	1	1	0	12	1	1	0	0	0	PC	0	0	0	8	9	8
911	50	f	0	0	0	42	0	0	0	0	0	PC	0	1	1	17	14	20
912	35	m	1	1	1	72	0	0	0	0	0	PC	0	0	0	19	5	12
913	34	f	1	1	1	42	1	0	0	1	0	PC	0	0	1	17	10	18
914	44	m	1	0	1	36	1	0	0	0	0	NC	0	0	0	11	10	5
915	31	m	1	1	1	48	2	0	1	0	0	PC	0	0	1	15	10	20
916	44	f	1	1	0	14	1	0	0	0	0	PC	0	1	0	19	11	5
917	30	m	1	1	1	40	2	0	1	1	0	PC	0	0	1	14	5	20
918	28	f	0	1	1	40	2	0	1	1	0	NC	1	1	0	35	20	7
919	26	f	0	1	1	40	2	0	1	1	0	PC	0	1	1	18	15	25
920	31	m	1	1	1	72	2	0	1	1	1	NC	0	1	0	19	11	12
921	28	f	0	1	1	28	2	0	1	1	1	PC	1	1	1	34	15	18
922	39	m	1	0	0	24	1	0	0	0	0	PC	0	1	1	22	28	18
923	31	f	1	1	0	48	0	0	0	0	0	PC	0	0	1	15	10	17
924	40	m	1	1	1	56	2	0	1	1	1	PC	0	0	1	20	5	20
925	36	f	1	0	1	56	2	0	1	1	0	PC	1	0	0	26	8	5
926	28	f	1	1	1	36	3	0	1	1	1	PC	0	1	1	17	11	18
927	39	f	1	0	1	72	3	0	1	1	1	PC	0	0	1	10	5	20
928	39	m	1	1	0	48	1	0	0	0	0	PC	0	1	1	15	15	20
